# Supplementary material for: Targeted knockdown of DNA methyltransferase 3a (DNMT3a) unlocks dedifferentiation and neurogenic potential in mouse retinal Müller glia
Source: PLoS One. 2025 Dec 17;20(12):e0337891. doi: 10.1371/journal.pone.0337891 (PMC12711019; doi:10.1371/journal.pone.0337891)
Supplement: S1 Fig — Data obtained from the quantification of Cas9 positive cells after 48 hours post transfection with a previous 24 h exposition to a high dose of puromycin. (XLSX) [file pone.0337891.s001.xlsx]

## Sheet: Transfection efficiency
	Group	Seeded cells (6-well plate)	Cells before selection (24 hpt)	Cells after 5 µg/mL puromycin selection (48 hpt)	Cell confluency before selection (24 hpt)	Cell confluency after 5 µg/mL puromycin addition (48 hpt)	Cas9 positive cells (after puromycin selection)	% of positive Cas9 Cells (before puromycin selection)
	CTRL	80000	87000	0	0.7	0	0	0
	CTRL	80000	89500	0	0.7	0	0	0
	CTRL	80000	91400	0	0.7	0	0	0
	NMDA	80000	90500	0	0.7	0	0	0
	NMDA	80000	85000	0	0.7	0	0	0
	NMDA	80000	89000	0	0.7	0	0	0
	MOCK	80000	92000	0	0.7	0	0	0
	MOCK	80000	91000	0	0.7	0	0	0
	MOCK	80000	85500	0	0.7	0	0	0	.
	dCas9	80000	90000	49000	0.7	0.544444	0.95	0.517222
	dCas9	80000	89000	43000	0.7	0.483146	0.9	0.434831
	dCas9	80000	91500	54000	0.7	0.590164	0.9	0.531148
	DNMT3A KD	80000	114000	62000	0.75	0.54386	0.85	0.462281
	DNMT3A KD	80000	95000	57000	0.7	0.6	0.9	0.54
	DNMT3A KD	80000	94000	52000	0.7	0.553191	0.95	0.525532
	DNMT3A KD NMDA	80000	98000	53000	0.65	0.540816	0.95	0.513776
	DNMT3A KD NMDA	80000	97000	56000	0.7	0.57732	0.9	0.519588
	DNMT3A KD NMDA	80000	96000	52000	0.6	0.541667	0.85	0.460417

## Sheet: Puromycin Kill Curve
		CELL CONFLUENCY
	Concentration μg/mL	Day 1	Day 2	Day 3	Day 4	Day 5	Day 6	Day 7
	0	95	95	100	100	100	100	100
	0.5	95	95	95	80	60	55	40
	1	95	95	90	80	60	50	40
	1.5	95	95	90	80	60	50	40
	2	95	95	90	80	60	50	40
	2.5	95	90	60	50	45	40	30
	3	90	85	40	0	0	0	0
	4	80	30	0	0	0	0	0
	4.5	50	0	0	0	0	0	0
	5	0	0	0	0	0	0	0
	6	0	0	0	0	0	0	0
	7.5	0	0	0	0	0	0	0
